# Supplementary material for: Associations and mediators between vitiligo and cardiovascular diseases: a Mendelian randomization study
Source: Sci Rep. 2025 Apr 1;15:11110. doi: 10.1038/s41598-025-95638-y (PMC11961564; doi:10.1038/s41598-025-95638-y)
Supplement: Supplementary file 2 — Supplementary Material 2 [file 41598_2025_95638_MOESM2_ESM.xlsx]

## Sheet: Index
Table S1 STROBE-MR
Table S2 Data source
Table S3 IVs for vitiligo
Table S4 Associations between vitiligo and 13 cardiovascular diseases
Table S5 Reverse MR analysis
Table S6 Reverse MR analysis after removing outliers
Table S7 Sensitivity analysis
Table S8 MR results after removing outliers
Table S9 Replication results of CHD after removing outliers
Table S10 Associations between inflammatory factors and CHD
Table S11 PPI results
Table S12 GO enrichment analysis results

## Sheet: Table S1
Table S1 STROBE-MR
Item No.	Section	Checklist item	Page No.	Relevant text from manuscript
1	TITLE and ABSTRACT	Indicate Mendelian randomization (MR) as the study’s design in the title and/or the abstract if that is a main purpose of the study	Page 1, 4	Associations and mediators between vitiligo and cardiovascular diseases: A Mendelian randomization study; Using summary statistics from genome-wide association study (GWAS), we conducted a bidirectional two-sample Mendelian randomization (MR) analysis and mediation analysis to investigate the causal association between vitiligo and 13 CVD outcomes and potential mediators.
	INTRODUCTION
2	Background	Explain the scientific background and rationale for the reported study. What is the exposure? Is a potential causal relationship between exposure and outcome plausible? Justify why MR is a helpful method to address the study question	Page 4	Previous studies provided inconsistent results regarding the association between vitiligo and CVD. Some case-control studies revealed increased risk of CVD in patients with vitiligo[2-4]. And the presence of vitiligo was found to be significantly correlated with a family history of CVD [5]. However, Rodriguez-Marti et al. suggested that vitiligo patients exhibited fewer CVD risk factors [6]. A co…
3	Objectives	State specific objectives clearly, including pre-specified causal hypotheses (if any). State that MR is a method that, under specific assumptions, intends to estimate causal effects	Page 4	Mendelian randomization (MR) is an epidemiological research method to infer the causal relationship between exposure and outcome. It uses the genetic variant as instrumental variable (IV) to infer the causal effect of exposure on the outcome. According to Mendel's second law of heredity, determined at conception, genetic variation precedes the development of diseases and is independent of environ…
	METHODS
4	Study design and data sources	Present key elements of the study design early in the article. Consider including a table listing sources of data for all phases of the study. For each data source contributing to the analysis, describe the following:	Supplementary Table S2	All data were from European populations. More details are in Supplementary Table S2.
	a)	Setting: Describe the study design and the underlying population, if possible. Describe the setting, locations, and relevant dates, including periods of recruitment, exposure, follow-up, and data collection, when available.	Supplementary Table S2	All data were from European populations. More details are in Supplementary Table S2.
	b)	Participants: Give the eligibility criteria, and the sources and methods of selection of participants. Report the sample size, and whether any power or sample size calculations were carried out prior to the main analysis	Supplementary Table S2	All data were from European populations. More details are in Supplementary Table S2.
	c)	Describe measurement, quality control and selection of genetic variants	Page 6	To satisfy the three assumptions, the following criteria were used to select IVs. First, the genome-wide significance threshold of p <5×10-8 was applied to select SNPs significantly associated with exposure. If few SNPs were identified, a less stringent threshold of p<5×10-6 was applied instead. Second, SNPs were clumped (r2=0.001, kb=10,000) to avoid strong linkage disequilibrium (LD) and ensure…
	d)	For each exposure, outcome, and other relevant variables, describe methods of assessment and diagnostic criteria for diseases	Page 7	The IVW method was the main MR analysis method, supplemented by MR-Egger, weighted median, and weighted mode methods. The IVW can combine the Wald ratio estimates of effects from each SNP to obtain the overall weighted estimates, providing robust causal estimates in the absence of horizontal pleiotropy. However, since IVW presupposes that all SNPs are valid and independent of each other, we used …
	e)	Provide details of ethics committee approval and participant informed consent, if relevant	Not Applicable	All analyses were based on publicly available summary statistics, which do not require ethical approval and consent.
5	Assumptions	Explicitly state the three core IV assumptions for the main analysis (relevance, independence and exclusion restriction) as well assumptions for any additional or sensitivity analysis	Page 5	MR analysis is based on the following three core assumptions: (1) the relevance assumption: the included IVs are strongly associated with the exposure; (2) the independence assumption: IVs are independent of any confounders of the association between the exposure and outcome; (3) the exclusion restriction assumption: IVs do not directly affect the outcome, but only through the exposure.
6	Statistical methods: main analysis	Describe statistical methods and statistics used
	a)	Describe how quantitative variables were handled in the analyses (i.e., scale, units, model)	Page 7	The IVW method was the main MR analysis method, supplemented by MR-Egger, weighted median, and weighted mode methods.
	b)	Describe how genetic variants were handled in the analyses and, if applicable, how their weights were selected	Page 6	First, the genome-wide significance threshold of p <5×10-8 was applied to select SNPs significantly associated with exposure. If few SNPs were identified, a less stringent threshold of p<5×10-6 was applied instead. Second, SNPs were clumped (r2=0.001, kb=10,000) to avoid strong linkage disequilibrium (LD) and ensure that the SNPs were independent of each other. Third, F statistic was used to calc…
	c)	Describe the MR estimator (e.g. two-stage least squares, Wald ratio) and related statistics. Detail the included covariates and, in case of two-sample MR, whether the same covariate set was used for adjustment in the two samples	Page 7	The IVW can combine the Wald ratio estimates of effects from each SNP to obtain the overall weighted estimates, providing robust causal estimates in the absence of horizontal pleiotropy. However, since IVW presupposes that all SNPs are valid and independent of each other, we used several supplementary methods, and their consistent direction of estimates can enhance the validity and robustness of …
	d)	Explain how missing data were addressed	Not Applicable	We used the network agent, so data loss was unlikely
	e)	If applicable, indicate how multiple testing was addressed	Not Applicable	Not Applicable
7	Assessment of assumptions	Describe any methods or prior knowledge used to assess the assumptions or justify their validity	Page 8	MR pleiotropy residual sum and outlier (MR-PRESSO) was employed to identify and correct for pleiotropy and significant outliers
8	Sensitivity analyses and additional analyses	Describe any sensitivity analyses or additional analyses performed (e.g. comparison of effect estimates from different approaches, independent replication, bias analytic techniques, validation of instruments, simulations)	Page 8	A number of sensitivity analyses were conducted to assess the validity of the results. Specifically, the Cochran’s Q test was used to quantify the heterogeneity between IVs; the MR-Egger intercept was utilized to detect pleiotropy; MR pleiotropy residual sum and outlier (MR-PRESSO) was employed to identify and correct for pleiotropy and significant outliers; leave-one-out analyses were conducted …
9	Software and pre-registration
	a)	Name statistical software and package(s), including version and settings used	Page 8	All analyses were performed with the “TwoSampleMR” (version 0.5.6), “MR-PRESSO”, and “mr.raps” packages in R software (version 4.3.2).
	b)	State whether the study protocol and details were pre-registered (as well as when and where)	Not Applicable	Not Applicable
	RESULTS
10	Descriptive data
	a)	Report the numbers of individuals at each stage of included studies and reasons for exclusion. Consider use of a flow diagram	Supplementary Table S2, Figure 1	The amount of aggregated data was illustrated in detail in Figure 1 and supplementary Table 2
	b)	Report summary statistics for phenotypic exposure(s), outcome(s), and other relevant variables (e.g. means, SDs, proportions)	Supplementary Table S2, Figure 1	Phenotypes of exposure, mediator and outcomes were given in our flowcharts and supplementary files
	c)	If the data sources include meta-analyses of previous studies, provide the assessments of heterogeneity across these studies	Not Applicable	Not Applicable
	d)	For two-sample MR:	Supplementary Table S2	These GWAS sample populations needed to be predominantly of European descent and from different researchers.Therefore,the populations were largely independent.
		i. Provide justification of the similarity of the genetic variant-exposure associations between the exposure and outcome samples
		ii. Provide information on the number of individuals who overlap between the exposure and outcome studies
11	Main results
	a)	Report the associations between genetic variant and exposure, and between genetic variant and outcome, preferably on an interpretable scale	Page 8	After strict quality control, we selected a total of 42 SNPs significantly and independently associated with vitiligo as IVs. And the F-statistic values were all above 10 (Supplementary Table S3).
	b)	Report MR estimates of the relationship between exposure and outcome, and the measures of uncertainty from the MR analysis, on an interpretable scale, such as odds ratio or relative risk per SD difference	Figure 2, 3	The details are in the figure.
	c)	If relevant, consider translating estimates of relative risk into absolute risk for a meaningful time period	Not Applicable	Not Applicable
	d)	Consider plots to visualize results (e.g. forest plot, scatterplot of associations between genetic variants and outcome versus between genetic variants and exposure)	Figure 2,3, Supplemental Figures	The details are in the figure.
12	Assessment of assumptions
	a)	Report the assessment of the validity of the assumptions	Page 9, Supplemental Figures	Multiple sensitivity analyses were conducted to assess heterogeneity and pleiotropy in causal effects of vitiligo and CVD (Supplementary Table S6). Cochran's Q test showed that CHD (p=0.036), myocardial infarction (p=0.012), stroke (p < 0.001), aortic aneurysm (p=0.008) had heterogeneity, but no significant pleiotropy was found. MR-Egger intercept test indicated no horizontal pleiotropy. The MR-P…
	b)	Report any additional statistics (e.g., assessments of heterogeneity across genetic variants, such as I3, Q statistic or E-value)	Supplemental Figures	Supplemental Figures
13	Sensitivity analyses and additional analyses
	a)	Report any sensitivity analyses to assess the robustness of the main results to violations of the assumptions	Supplemental Figures	Supplemental Figures
	b)	Report results from other sensitivity analyses or additional analyses	Supplemental Figures	Supplemental Figures
	c)	Report any assessment of direction of causal relationship (e.g., bidirectional MR)	Supplemental Figures	Supplemental Figures
	d)	When relevant, report and compare with estimates from non-MR analyses	Page 11-14	See discussion section for detailed information.
	e)	Consider additional plots to visualize results (e.g., leave-one-out analyses)	Supplemental Figures	Supplemental Figures
	DISCUSSION
14	Key results	Summarize key results with reference to study objectives	Page 11	Page 11-14
15	Limitations	Discuss limitations of the study, taking into account the validity of the IV assumptions, other sources of potential bias, and imprecision. Discuss both direction and magnitude of any potential bias and any efforts to address them	Page 14	However, our study had its limitations. Firstly, the study population was predominantly of European ancestry, which might give rise to ethnic biases and restrict the generalizability and applicability of our conclusions to other ethnic groups. Future studies are necessitated to include more diverse populations. Secondly, despite multiple sensitivity analyses conducted, there was no guarantee that…
16	Interpretation
	a)	Meaning: Give a cautious overall interpretation of results in the context of their limitations and in comparison with other studies	Page 11-14	More details in the discussion section
	b)	Mechanism: Discuss underlying biological mechanisms that could drive a potential causal relationship between the investigated exposure and the outcome, and whether the gene-environment equivalence assumption is reasonable. Use causal language carefully, clarifying that IV estimates may provide causal effects only under certain assumptions	Page 11-14	More details in the discussion section
	c)	Clinical relevance: Discuss whether the results have clinical or public policy relevance, and to what extent they inform effect sizes of possible interventions	Page 11-14	More details in the discussion section
17	Generalizability	Discuss the generalizability of the study results (a) to other populations, (b) across other exposure periods/timings, and (c) across other levels of exposure	Page 14	More details in the discussion section
	OTHER INFORMATION
18	Funding	Describe sources of funding and the role of funders in the present study and, if applicable, sources of funding for the databases and original study or studies on which the present study is based	Page 15	Not Applicable
19	Data and data sharing	Provide the data used to perform all analyses or report where and how the data can be accessed, and reference these sources in the article. Provide the statistical code needed to reproduce the results in the article, or report whether the code is publicly accessible and if so, where	Page 15	Data availability statement
20	Conflicts of Interest	All authors should declare all potential conflicts of interest	Page 15	Conflicts of interest

## Sheet: Table S2
Table S2 Data source
Trait	GWAS ID	Population	Sample size	case	control
vitiligo	GWAS Catalog: GCST004785	European	44266	4680	39586
91 inflammatory cytokines	GWAS Catalog: GCST90274758 to GCST90274848	European	14824	/	/
Aortic aneurysm	FinnGen: finngen_R10_I9_AORTANEUR	European	390102	8125	381977
Atrial fibrillation	IEU GWAS: ukb-b-964	European	1030836	60620	970216
Coronary heart disease	IEU GWAS: ieu-a-7	European	184305	60801	123504
Endocarditis	IEU GWAS: ieu-b-4972	European	486484	1080	485404
Heart failure	UKB: ukb-d-HEARTFAIL	European	361194	1405	359789
Hypertrophic cardiomyopathy	FinnGen: finngen_R10_I9_HYPERTROCARDMYOP	European	412181	1125	411056
Hypertension	UKB: ukb-a-531	European	337199	500	336699
Myocardial infarction	IEU GWAS: ieu-a-798	European	171875	43676	128199
Myocarditis	FinnGen: finngen_R10_I9_MYOCARD	European	212306	1654	210652
Non-rheumatic valvular disease	FinnGen: finngen_R10_I9_VHD	European	334972	22818	312154
Pericarditis	FinnGen: finngen_R10_I9_PERICARD	European	313231	1077	312154
Peripheral arterial disease	UKB: ukb-d-I9_PAD	European	171875	43676	128199
Stroke	IEU GWAS: ebi-a-GCST005838	European	446696	40585	406111
Replication cohort: Coronary heart disease	FinnGen: finngen_R10_I9_CHD	European	412181	46959	365222

## Sheet: Table S3
Table S3 IVs for vitiligo
Exposure	SNPs	Samplesize.exposure	pval.exposure	F-test
Vitiligo	rs6679677	44266	5.24e-153	694.248
Vitiligo	rs78037977	44266	1.11e-105	476.683
Vitiligo	rs159960	44266	4.7e-85	381.926
Vitiligo	rs16843742	44266	8.76e-23	96.5334
Vitiligo	rs7090504	44266	3.76e-93	419.121
Vitiligo	rs3814231	44266	1.69e-32	140.893
Vitiligo	rs932635	44266	4.7e-85	381.926
Vitiligo	rs1126809	44266	2.35e-98	443.028
Vitiligo	rs11021232	44266	4.46e-255	1163.76
Vitiligo	rs583642	44266	7.65e-57	252.423
Vitiligo	rs1689510	44266	2.52e-162	737.1
Vitiligo	rs4766897	44266	3.76e-93	419.121
Vitiligo	rs111260018	44266	8.78e-120	541.501
Vitiligo	rs6573910	44266	4.7e-85	381.926
Vitiligo	rs12904397	44266	3.52e-129	584.7
Vitiligo	rs376402	44266	3.76e-93	419.121
Vitiligo	rs8083511	44266	4.7e-85	381.926
Vitiligo	rs6510827	44266	7.65e-57	252.423
Vitiligo	rs2082481	44266	3.27e-39	171.615
Vitiligo	rs62211989	44266	5.67e-29	124.779
Vitiligo	rs111462340	44266	0	1460.53
Vitiligo	rs229527	44266	4.74e-199	906.012
Vitiligo	rs5751086	44266	2.42e-46	204.28
Vitiligo	rs17047094	44266	2.74e-157	713.938
Vitiligo	rs62160391	44266	3.85e-45	198.775
Vitiligo	rs2075302	44266	4.7e-85	381.926
Vitiligo	rs3096849	44266	7.65e-57	252.423
Vitiligo	rs11720951	44266	3.76e-93	419.121
Vitiligo	rs11535078	44266	5.24e-153	694.248
Vitiligo	rs2037184	44266	2.57e-29	126.354
Vitiligo	rs13076312	44266	4.47e-174	791.144
Vitiligo	rs4078470	44266	2.21e-77	346.692
Vitiligo	rs2734907	44266	0	1709.9
Vitiligo	rs114775987	44266	0	1609.15
Vitiligo	rs143504217	44266	1.73e-193	880.429
Vitiligo	rs112494654	44266	1.54e-129	586.342
Vitiligo	rs9271771	44266	1.17e-37	164.51
Vitiligo	rs72928038	44266	2.27e-68	305.321
Vitiligo	rs239933	44266	4.7e-85	381.926
Vitiligo	rs117744081	44266	0	1742.4
Vitiligo	rs2687834	44266	3.97e-70	313.385
Vitiligo	rs7007905	44266	1.69e-32	140.893

## Sheet: Table S4
Table S4 Associations between vitiligo and 13 cardiovascular diseases
id.exposure	id.outcome	outcome	Exposure	method	nsnp	b	se	pval	lo_ci	up_ci	or	or_lci95	or_uci95	Bonferroni
GCST004785	ukb-b-964	Atrial fibrillation	Vitiligo	Inverse variance weighted	35	-6.33793e-06	0.000177356	0.971493	-0.000353955	0.000341279	0.999994	0.999646	1.00034	1
GCST004785	ukb-b-964	Atrial fibrillation	Vitiligo	MR Egger	35	0.000444628	0.000648238	0.497566	-0.000825919	0.00171517	1.00044	0.999174	1.00172
GCST004785	ukb-b-964	Atrial fibrillation	Vitiligo	Weighted median	35	-0.000165943	0.000247869	0.50319	-0.000651765	0.000319879	0.999834	0.999348	1.00032
GCST004785	ukb-b-964	Atrial fibrillation	Vitiligo	Weighted mode	35	-0.000267381	0.000412375	0.521087	-0.00107564	0.000540875	0.999733	0.998925	1.00054
GCST004785	finngen_R10_I9_VHD	Non-rheumatic valvular disease	Vitiligo	Inverse variance weighted	40	-0.00172732	0.00850331	0.839029	-0.0183938	0.0149392	0.998274	0.981774	1.01505	1
GCST004785	finngen_R10_I10_VHD	Non-rheumatic valvular disease	Vitiligo	MR Egger	40	-0.0544236	0.0267842	0.0491949	-0.106921	-0.0019266	0.947031	0.898597	0.998075
GCST004785	finngen_R10_I11_VHD	Non-rheumatic valvular disease	Vitiligo	Weighted median	40	-0.0103087	0.0118831	0.385665	-0.0335996	0.0129822	0.989744	0.966959	1.01307
GCST004785	finngen_R10_I12_VHD	Non-rheumatic valvular disease	Vitiligo	Weighted mode	40	-0.0210827	0.020391	0.307541	-0.061049	0.0188836	0.979138	0.940777	1.01906
GCST004785	finngen_R10_I9_HYPERTROCARDMYOP	Hypertrophic Cardiomyopathy	Vitiligo	Inverse variance weighted	40	0.00325711	0.0345186	0.924825	-0.0643994	0.0709136	1.00326	0.93763	1.07349	1
GCST004785	finngen_R10_I10_HYPERTROCARDMYOP	Hypertrophic Cardiomyopathy	Vitiligo	MR Egger	40	0.00395448	0.114394	0.972604	-0.220257	0.228166	1.00396	0.802313	1.25629
GCST004785	finngen_R10_I11_HYPERTROCARDMYOP	Hypertrophic Cardiomyopathy	Vitiligo	Weighted median	40	-0.0140102	0.0501416	0.779928	-0.112288	0.0842673	0.986087	0.893787	1.08792
GCST004785	finngen_R10_I12_HYPERTROCARDMYOP	Hypertrophic Cardiomyopathy	Vitiligo	Weighted mode	40	0.00201241	0.0799075	0.980036	-0.154606	0.158631	1.00201	0.856752	1.17191
GCST004785	ukb-a-531	Hypertension	Vitiligo	Inverse variance weighted	41	0.000124745	7.88e-05	0.113507	-2.97e-05	0.000279236	1.00012	0.99997	1.00028	1
GCST004785	ukb-a-531	Hypertension	Vitiligo	MR Egger	41	0.000259132	0.000256337	0.318293	-0.000243288	0.000761553	1.00026	0.999757	1.00076
GCST004785	ukb-a-531	Hypertension	Vitiligo	Weighted median	41	8.82e-05	0.000106668	0.408342	-0.000120874	0.000297263	1.00009	0.999879	1.0003
GCST004785	ukb-a-531	Hypertension	Vitiligo	Weighted mode	41	0.000147968	0.000190656	0.442256	-0.000225718	0.000521654	1.00015	0.999774	1.00052
GCST004785	ieu-a-7	Coronary heart disease	Vitiligo	Inverse variance weighted	42	0.0210591	0.00873449	0.0159077	0.00393948	0.0381787	1.02128	1.00395	1.03892	0.2
GCST004785	ieu-a-7	Coronary heart disease	Vitiligo	MR Egger	42	0.031029	0.0290614	0.292057	-0.0259315	0.0879894	1.03152	0.974402	1.09198
GCST004785	ieu-a-7	Coronary heart disease	Vitiligo	Weighted median	42	0.0130262	0.0105896	0.218662	-0.00772941	0.0337818	1.01311	0.9923	1.03436
GCST004785	ieu-a-7	Coronary heart disease	Vitiligo	Weighted mode	42	0.00959832	0.0207765	0.646538	-0.0311237	0.0503203	1.00964	0.969356	1.05161
GCST004785	ukb-d-I9_PAD	Peripheral arterial disease	Vitiligo	Inverse variance weighted	41	-0.000124197	0.000106821	0.244965	-0.000333565	8.52e-05	0.999876	0.999666	1.00009	1
GCST004785	ukb-d-I9_PAD	Peripheral arterial disease	Vitiligo	MR Egger	41	-5.48e-05	0.000348537	0.875928	-0.000737909	0.000628355	0.999945	0.999262	1.00063
GCST004785	ukb-d-I9_PAD	Peripheral arterial disease	Vitiligo	Weighted median	41	-0.000255835	0.000147435	0.0826989	-0.000544808	3.31e-05	0.999744	0.999455	1.00003
GCST004785	ukb-d-I9_PAD	Peripheral arterial disease	Vitiligo	Weighted mode	41	-0.000278716	0.000280283	0.326001	-0.000828071	0.000270638	0.999721	0.999172	1.00027
GCST004785	finngen_R10_I9_PERICARD	Pericarditis	Vitiligo	Inverse variance weighted	40	0.0566814	0.038494	0.140893	-0.0187669	0.13213	1.05832	0.981408	1.14126	1
GCST004785	finngen_R10_I10_PERICARD	Pericarditis	Vitiligo	MR Egger	40	0.0606668	0.127747	0.637578	-0.189718	0.311051	1.06254	0.827193	1.36486
GCST004785	finngen_R10_I11_PERICARD	Pericarditis	Vitiligo	Weighted median	40	0.0681359	0.0516263	0.186905	-0.0330516	0.169323	1.07051	0.967489	1.1845
GCST004785	finngen_R10_I12_PERICARD	Pericarditis	Vitiligo	Weighted mode	40	0.09797	0.106925	0.365166	-0.111603	0.307543	1.10293	0.894399	1.36008
GCST004785	ieu-a-798	Myocardial infarction	Vitiligo	Inverse variance weighted	41	0.00947222	0.010168	0.351556	-0.010457	0.0294014	1.00952	0.989598	1.02984	1
GCST004785	ieu-a-798	Myocardial infarction	Vitiligo	MR Egger	41	0.0459478	0.0329885	0.171556	-0.0187096	0.110605	1.04702	0.981464	1.11695
GCST004785	ieu-a-798	Myocardial infarction	Vitiligo	Weighted median	41	0.0083525	0.0120238	0.487267	-0.0152142	0.0319192	1.00839	0.984901	1.03243
GCST004785	ieu-a-798	Myocardial infarction	Vitiligo	Weighted mode	41	0.0289525	0.0216607	0.188895	-0.0135025	0.0714075	1.02938	0.986588	1.07402
GCST004785	finngen_R10_I9_MYOCARD	Myocarditis	Vitiligo	Inverse variance weighted	40	0.0221889	0.0278806	0.426116	-0.032457	0.0768348	1.02244	0.968064	1.07986	1
GCST004785	finngen_R10_I10_MYOCARD	Myocarditis	Vitiligo	MR Egger	40	-0.116362	0.0912165	0.209815	-0.295147	0.062422	0.890153	0.744422	1.06441
GCST004785	finngen_R10_I11_MYOCARD	Myocarditis	Vitiligo	Weighted median	40	-0.00020714	0.041089	0.995978	-0.0807416	0.0803273	0.999793	0.922432	1.08364
GCST004785	finngen_R10_I12_MYOCARD	Myocarditis	Vitiligo	Weighted mode	40	-0.0316796	0.06979	0.652397	-0.168468	0.105109	0.968817	0.844958	1.11083
GCST004785	ukb-d-HEARTFAIL	Heart failure	Vitiligo	Inverse variance weighted	41	5.11175e-05	0.000109415	0.640365	-0.000163336	0.000265571	1.00005	0.999837	1.00027	1
GCST004785	ukb-d-HEARTFAIL	Heart failure	Vitiligo	MR Egger	41	-0.000304381	0.000352149	0.39268	-0.000994592	0.000385831	0.999696	0.999006	1.00039
GCST004785	ukb-d-HEARTFAIL	Heart failure	Vitiligo	Weighted median	41	6.60932e-05	0.000158583	0.676845	-0.00024473	0.000376916	1.00007	0.999755	1.00038
GCST004785	ukb-d-HEARTFAIL	Heart failure	Vitiligo	Weighted mode	41	6.41503e-05	0.000248777	0.797835	-0.000423452	0.000551752	1.00006	0.999577	1.00055
GCST004785	ieu-b-4972	Endocarditis	Vitiligo	Inverse variance weighted	41	-0.0420381	0.0327479	0.19925	-0.106224	0.0221477	0.958833	0.899223	1.02239	1
GCST004785	ieu-b-4972	Endocarditis	Vitiligo	MR Egger	41	0.0200463	0.105245	0.849927	-0.186233	0.226326	1.02025	0.83008	1.25398
GCST004785	ieu-b-4972	Endocarditis	Vitiligo	Weighted median	41	-0.0288532	0.0462071	0.532344	-0.119419	0.0617127	0.971559	0.887436	1.06366
GCST004785	ieu-b-4972	Endocarditis	Vitiligo	Weighted mode	41	-0.0279215	0.0870504	0.750069	-0.19854	0.142697	0.972465	0.819927	1.15338
GCST004785	ebi-a-GCST005838	Stroke	Vitiligo	Inverse variance weighted	40	0.00543769	0.00923641	0.556047	-0.0126657	0.023541	1.00545	0.987414	1.02382	1
GCST004785	ebi-a-GCST005838	Stroke	Vitiligo	MR Egger	40	-0.0252664	0.0312058	0.423171	-0.0864298	0.035897	0.97505	0.9172	1.03655
GCST004785	ebi-a-GCST005838	Stroke	Vitiligo	Weighted median	40	-0.000696565	0.00916182	0.939396	-0.0186537	0.0172606	0.999304	0.981519	1.01741
GCST004785	ebi-a-GCST005838	Stroke	Vitiligo	Weighted mode	40	-0.00679656	0.0141678	0.634106	-0.0345654	0.0209723	0.993226	0.966025	1.02119
GCST004785	finngen_R10_I9_AORTANEUR	Aortic aneurysm	Vitiligo	Inverse variance weighted	40	-0.0129685	0.0163832	0.428609	-0.0450795	0.0191425	0.987115	0.955921	1.01933	1
GCST004785	finngen_R10_I10_AORTANEUR	Aortic aneurysm	Vitiligo	MR Egger	40	-0.0731392	0.0534008	0.178843	-0.177805	0.0315263	0.929471	0.837106	1.03203
GCST004785	finngen_R10_I11_AORTANEUR	Aortic aneurysm	Vitiligo	Weighted median	40	-0.0138468	0.0192027	0.470859	-0.0514841	0.0237906	0.986249	0.949819	1.02408
GCST004785	finngen_R10_I12_AORTANEUR	Aortic aneurysm	Vitiligo	Weighted mode	40	-0.0056087	0.0450726	0.901609	-0.0939511	0.0827337	0.994407	0.910327	1.08625

## Sheet: Table S5
Table S5 Reverse MR analysis
Outcome	Exposure	method	nsnp	b	se	pval	lo_ci	up_ci	or	or_lci95	or_uci95	MR-PRESSO-p value	Pleiotropy-p value
Vitiligo	Atrial fibrillation	MR Egger	19	1.58532	5.98132	0.794161	-10.1381	13.3087	4.88087	3.95453e-05	602419	<0.001	0.224815
		Weighted median	19	-2.04579	1.79727	0.255005	-5.56844	1.47686	0.129278	0.00381645	4.37916
		Inverse variance weighted	19	-5.05844	2.86663	0.0776319	-10.677	0.560154	0.00635549	2.30689e-05	1.75094
		Weighted mode	19	-2.01086	1.82028	0.283838	-5.5786	1.55688	0.133873	0.00377784	4.74401
	Non-rheumatic valvular disease	MR Egger	8	-0.206432	0.350133	0.576983	-0.892691	0.479828	0.813482	0.409552	1.6158	<0.001	0.570657
		Weighted median	8	-0.0859367	0.0953754	0.367569	-0.272872	0.100999	0.917652	0.76119	1.10628
		Inverse variance weighted	8	-0.0216037	0.158346	0.891479	-0.331962	0.288755	0.978628	0.717514	1.33476
		Weighted mode	8	-0.016569	0.0959754	0.867821	-0.204681	0.171543	0.983567	0.814907	1.18713
	Hypertrophic Cardiomyopathy	MR Egger	8	0.00263923	0.128883	0.984326	-0.249971	0.255249	1.00264	0.778824	1.29078	0.001	0.927507
		Weighted median	8	0.0462439	0.0209674	0.0274177	0.00514788	0.08734	1.04733	1.00516	1.09127
		Inverse variance weighted	8	0.0144486	0.030947	0.640584	-0.0462074	0.0751046	1.01455	0.954844	1.078
		Weighted mode	8	0.052345	0.020542	0.0382039	0.0120827	0.0926072	1.05374	1.01216	1.09703
	Hypertension (5e-6)	MR Egger	23	30.885	23.0827	0.1952	-14.357	76.127	2.58938e+13	5.81888e-07	1.15227e+33	<0.001	0.264247
		Weighted median	23	12.3559	9.25578	0.181898	-5.78547	30.4972	232317	0.00307186	1.75695e+13
		Inverse variance weighted	23	8.28823	12.1172	0.493971	-15.4614	32.0379	3976.79	1.92835e-07	8.20125e+13
		Weighted mode	23	22.4375	12.6389	0.0896893	-2.33464	47.2097	5.55256e+09	0.0968454	3.18352e+20
	Coronary heart disease	MR Egger	38	-0.174777	0.269753	0.521152	-0.703493	0.353939	0.839645	0.494854	1.42467	<0.001	0.199216
		Weighted median	38	0	0.0507031	1	-0.0993781	0.0993781	1	0.9054	1.10448
		Inverse variance weighted	38	0.147387	0.110993	0.184215	-0.07016	0.364934	1.1588	0.932245	1.44042
		Weighted mode	38	-0.0113719	0.0504936	0.823051	-0.110339	0.0875956	0.988692	0.89553	1.09155
	Peripheral artery disease	Inverse variance weighted	2	-9.69695	11.828	0.412313	-32.8799	13.486	6.14705e-05	5.25363e-15	719241	Insufficient SNP	Insufficient SNP
	Pericarditis (5e-6)	MR Egger	12	0.00342392	0.056529	0.952896	-0.107373	0.114221	1.00343	0.898191	1.121	<0.001	0.418068
		Weighted median	12	0.0333923	0.0238876	0.162146	-0.0134274	0.0802119	1.03396	0.986662	1.08352
		Inverse variance weighted	12	0.0403019	0.0354342	0.255382	-0.0291491	0.109753	1.04113	0.971272	1.116
		Weighted mode	12	0.0299465	0.024345	0.244322	-0.0177696	0.0776626	1.0304	0.982387	1.08076
	Myocardial Infarction	MR Egger	24	0.082445	0.348578	0.815219	-0.600768	0.765658	1.08594	0.548391	2.15041	<0.001	0.885042
		Weighted median	24	0	0.0565674	1	-0.110872	0.110872	1	0.895053	1.11725
		Inverse variance weighted	24	0.129043	0.138419	0.3512	-0.142259	0.400346	1.13774	0.867397	1.49234
		Weighted mode	24	-0.0154197	0.0572585	0.7901	-0.127646	0.096807	0.984699	0.880164	1.10165
	Myocarditis	MR Egger	10	0.0379676	0.189452	0.846163	-0.333359	0.409294	1.0387	0.716513	1.50575	0.423	0.639085
		Weighted median	10	0	0.0564895	1	-0.110719	0.110719	1	0.89519	1.11708
		Inverse variance weighted	10	-0.0520562	0.0402508	0.195908	-0.130948	0.0268353	0.949275	0.877264	1.0272
		Weighted mode	10	0.0109364	0.0903175	0.906281	-0.166086	0.187959	1.011	0.846974	1.20678
	Heart failure	Inverse variance weighted	2	-7.16039	15.8972	0.652409	-38.3189	23.9981	0.000776749	2.28192e-17	2.64399e+10	Insufficient SNP	Insufficient SNP
	Endocarditis (5e-6)	MR Egger	9	0.0277058	0.0587586	0.651613	-0.087461	0.142873	1.02809	0.916255	1.15358	0.319	0.986415
		Weighted median	9	0.012131	0.0274639	0.6587	-0.0416982	0.0659603	1.0122	0.959159	1.06818
		Inverse variance weighted	9	0.0267447	0.0206144	0.194501	-0.0136595	0.0671489	1.02711	0.986433	1.06945
		Weighted mode	9	-0.0058619	0.0434148	0.895931	-0.090955	0.0792312	0.994155	0.913059	1.08245
	Stroke	MR Egger	17	0.358114	1.76294	0.84176	-3.09726	3.81349	1.43063	0.0451729	45.3081	<0.001	0.957367
		Weighted median	17	0.0141296	0.107209	0.895146	-0.195999	0.224259	1.01423	0.822013	1.25139
		Inverse variance weighted	17	0.263383	0.257832	0.307005	-0.241969	0.768735	1.30132	0.785081	2.15703
		Weighted mode	17	0.0201906	0.125809	0.874506	-0.226394	0.266776	1.0204	0.797404	1.30575
	Aortic aneurysm	MR Egger	21	-0.175256	0.22433	0.444285	-0.614943	0.26443	0.839242	0.540672	1.30269	<0.001	0.549136
		Weighted median	21	0	0.0532498	1	-0.10437	0.10437	1	0.900892	1.11001
		Inverse variance weighted	21	-0.0439658	0.0621572	0.47936	-0.165794	0.0778624	0.956987	0.847221	1.08097
		Weighted mode	21	-0.108189	0.0863484	0.224683	-0.277431	0.0610544	0.897458	0.757728	1.06296

## Sheet: Table S6
Table S6 Reverse MR analysis after removing outliers
Outcome	Exposure	method	nsnp	b	se	pval	lo_ci	up_ci	or	or_lci95	or_uci95	MR-PRESSO-p value	Pleiotropy-p value
Vitiligo	Atrial fibrillation	Inverse variance weighted	13	-1.94445	1.62765	0.232229	-5.13463	1.24574	0.143067	0.00588922	3.47551	0.273	0.812229
		MR Egger	13	-2.63033	3.28936	0.440842	-9.07748	3.81682	0.0720549	0.000114209	45.4596
		Weighted median	13	-1.7675	1.83249	0.334778	-5.35919	1.82418	0.170759	0.0047047	6.19774
		Weighted mode	13	-2.08138	2.03555	0.326707	-6.07105	1.90829	0.124757	0.00230874	6.74152
	Non-rheumatic valvular disease	Inverse variance weighted	6	-0.0205379	0.105955	0.846304	-0.228209	0.187133	0.979672	0.795958	1.20579	0.058	0.509696
		MR Egger	6	0.14344	0.252687	0.600611	-0.351826	0.638706	1.15424	0.703402	1.89403
		Weighted median	6	-0.113196	0.0958853	0.237787	-0.301131	0.074739	0.892975	0.739981	1.0776
		Weighted mode	6	0.133982	0.123847	0.328719	-0.108758	0.376723	1.14337	0.896947	1.4575
	Hypertrophic Cardiomyopathy	Inverse variance weighted	6	0.0111114	0.0292775	0.704301	-0.0462725	0.0684953	1.01117	0.954782	1.0709	0.123	0.206316
		MR Egger	6	0.139848	0.0893432	0.192569	-0.0352645	0.314961	1.1501	0.96535	1.37021
		Weighted median	6	0.0325581	0.0262023	0.214028	-0.0187985	0.0839147	1.03309	0.981377	1.08754
		Weighted mode	6	0.0394208	0.0263849	0.195387	-0.0122937	0.0911353	1.04021	0.987782	1.09542
	Hypertension	Inverse variance weighted	9	2.94064	8.55528	0.731055	-13.8277	19.709	18.928	9.88e-07	3.62667e+08	0.497	0.56101
		MR Egger	9	-10.5041	23.7085	0.671096	-56.9727	35.9645	2.74e-05	1.81e-25	4160850000000000
		Weighted median	9	0	11.4431	1	-22.4284	22.4284	1	1.82e-10	5502047648
		Weighted mode	9	0.0191105	18.4805	0.9992	-36.2026	36.2408	1.01929	1.89e-16	5485110000000000
	Coronary heart disease	Inverse variance weighted	17	0.0630692	0.0471125	0.180671	-0.0292713	0.15541	1.0651	0.971153	1.16814	0.805	0.546215
		MR Egger	17	-0.0441612	0.179951	0.809467	-0.396864	0.308542	0.9568	0.672425	1.36144
		Weighted median	17	0	0.0632203	1	-0.123912	0.123912	1	0.883458	1.13192
		Weighted mode	17	-0.0182517	0.0940723	0.848604	-0.202633	0.16613	0.981914	0.816578	1.18073
	Pericarditis	Inverse variance weighted	5	0.0297729	0.0204588	0.145596	-0.0103263	0.0698721	1.03022	0.989727	1.07237	0.735	0.893183
		MR Egger	5	0.0256346	0.0349576	0.516478	-0.0428822	0.0941514	1.02597	0.958024	1.09873
		Weighted median	5	0.0331312	0.0250722	0.186357	-0.0160103	0.0822727	1.03369	0.984117	1.08575
		Weighted mode	5	0.0377094	0.0254671	0.212796	-0.0122061	0.087625	1.03843	0.987868	1.09158
	Myocardial Infarction	Inverse variance weighted	6	0.077797	0.0775903	0.316023	-0.0742799	0.229874	1.0809	0.928412	1.25844	0.582	0.166563
		MR Egger	6	0.482458	0.251889	0.127953	-0.0112441	0.97616	1.62005	0.988819	2.65424
		Weighted median	6	0.100638	0.096706	0.298034	-0.0889057	0.290182	1.10588	0.914932	1.33667
		Weighted mode	6	0.160256	0.137799	0.297325	-0.109831	0.430342	1.17381	0.895986	1.53778
	Stroke	Inverse variance weighted	6	0.00830944	0.0940825	0.929622	-0.176092	0.192711	1.00834	0.838541	1.21253	0.846	0.676332
		MR Egger	6	0.250886	0.547762	0.670716	-0.822728	1.3245	1.28516	0.439232	3.7603
		Weighted median	6	0	0.116621	1	-0.228578	0.228578	1	0.795665	1.25681
		Weighted mode	6	0.0351756	0.150264	0.824197	-0.259341	0.329693	1.0358	0.77156	1.39054
	Aortic aneurysm	Inverse variance weighted	10	-0.0520562	0.0402508	0.195908	-0.130948	0.0268353	0.949275	0.877264	1.0272	0.446	0.639085
		MR Egger	10	0.0379676	0.189452	0.846163	-0.333359	0.409294	1.0387	0.716513	1.50575
		Weighted median	10	0	0.0560381	1	-0.109835	0.109835	1	0.895982	1.11609
		Weighted mode	10	0.0109364	0.0906173	0.90659	-0.166673	0.188546	1.011	0.846476	1.20749

## Sheet: Table S7
Table S7 Sensitivity analysis
exposure	outcome	heterogeneity(Cochran's Q test-p.value)	pleiotropy(egger intercept-p.value)	MR-PRESSO-p.value
Vitiligo	Atrial fibrillation	0.606489	0.474606	0.603
	Non-rheumatic valvular disease	0.29514	0.0557107	0.295
	Hypertrophic Cardiomyopathy	0.369669	0.994925	0.373
	Hypertension	0.101757	0.584462	0.098
	Coronary heart disease	0.0358524	0.720681	0.044
	Peripheral arterial disease	0.292748	0.83514	0.316
	Pericarditis	0.120805	0.974036	0.129
	Myocardial infarction	0.0118293	0.25239	0.013
	Myocarditis	0.499832	0.118936	0.51
	Heart failure	0.435465	0.294814	0.453
	Endocarditis	0.861627	0.538395	0.877
	Stroke	3.87e-05	0.309522	<0.001
	Aortic aneurysm	0.00774638	0.244063	0.007

## Sheet: Table S8
Table S8 MR results after removing outliers
Exposure	Outcome	Method	SNPs	Beta	SE	pval	lo_ci	up_ci	or	or_lci95	or_uci95	Bonferroni	heterogeneity(Cochran's Q test-p.value)	pleiotropy(egger intercept-p.value)	MR-PRESSO-p.value
Vitiligo	Coronary heart disease	Inverse variance weighted	41	0.0197089	0.00883777	0.0257426	0.00238684	0.0370309	1.0199	1.00239	1.03773	0.3	0.0375071	0.641255	0.051
	Coronary heart disease	MR Egger	41	0.0327057	0.0290799	0.267597	-0.0242909	0.0897024	1.03325	0.976002	1.09385
	Coronary heart disease	Weighted median	41	0.0129436	0.010552	0.219956	-0.00773839	0.0336256	1.01303	0.992291	1.0342
	Coronary heart disease	Weighted mode	41	0.00902009	0.021813	0.681436	-0.0337335	0.0517737	1.00906	0.966829	1.05314
	Myocardial infarction	Inverse variance weighted	40	0.0052763	0.00883875	0.55054	-0.0120476	0.0226003	1.00529	0.988025	1.02286	1	0.21524	0.0918977	0.211
	Myocardial infarction	MR Egger	40	0.0511722	0.0279074	0.0745485	-0.00352634	0.105871	1.0525	0.99648	1.11168
	Myocardial infarction	Weighted median	40	0.00722566	0.0123551	0.558659	-0.0169902	0.0314416	1.00725	0.983153	1.03194
	Myocardial infarction	Weighted mode	40	0.0309296	0.0207883	0.144836	-0.0098155	0.0716747	1.03141	0.990233	1.07431
	Stroke	Inverse variance weighted	38	0.00386646	0.00642405	0.547259	-0.00872468	0.0164576	1.00387	0.991313	1.01659	1	0.76953	0.156678	0.758
	Stroke	MR Egger	38	-0.0256117	0.021367	0.238492	-0.067491	0.0162676	0.974713	0.934736	1.0164
	Stroke	Weighted median	38	-0.000474081	0.00885322	0.957294	-0.0178264	0.0168782	0.999526	0.982332	1.01702
	Stroke	Weighted mode	38	-0.00682933	0.0157265	0.666624	-0.0376533	0.0239946	0.993194	0.963047	1.02428
	Aortic aneurysm	Inverse variance weighted	38	-0.0226046	0.0153082	0.139773	-0.0526086	0.00739941	0.977649	0.948751	1.00743	1	0.0690909	0.40789	0.062
	Aortic aneurysm	MR Egger	38	-0.061957	0.049443	0.218248	-0.158865	0.0349513	0.939923	0.853111	1.03557
	Aortic aneurysm	Weighted median	38	-0.0141065	0.0203434	0.488044	-0.0539795	0.0257664	0.985992	0.947451	1.0261
	Aortic aneurysm	Weighted mode	38	-0.00569787	0.0416669	0.891971	-0.0873651	0.0759693	0.994318	0.916343	1.07893

## Sheet: Table S9
Table S9 Replication results of CHD after removing outliers
outcome	exposure	method	nsnp	b	se	pval	lo_ci	up_ci	or	or_lci95	or_uci95
Coronary heart disease	vitiligo	Inverse variance weighted	33	0.0170046	0.00688697	0.0135456	0.00350611	0.030503	1.01715	1.00351	1.03097
Coronary heart disease	vitiligo	MR Egger	33	0.0218129	0.0217508	0.323694	-0.0208186	0.0644444	1.02205	0.979397	1.06657
Coronary heart disease	vitiligo	Weighted median	33	0.0149401	0.00963153	0.120862	-0.0039377	0.0338179	1.01505	0.99607	1.0344
Coronary heart disease	vitiligo	Weighted mode	33	0.014335	0.015466	0.360932	-0.0159783	0.0446483	1.01444	0.984149	1.04566

[truncated: 3 more sheets: Table S10, Table S11, Table S12]
